# Supplementary material for: Early uneven ear input induces long-lasting differences in left–right motor function
Source: PLoS Biol. 2018 Mar 13;16(3):e2002988. doi: 10.1371/journal.pbio.2002988 (PMC5849283; doi:10.1371/journal.pbio.2002988)
Supplement: S1 Data — (XLSX) [file pbio.2002988.s002.xlsx]

## Sheet: Fig.1
Fig. 1B
	Slc12a2-K842*/K842*						Foxg1Cre;Slc12a2-fx/fx				BAC 316.23						Pax2Cre;Tbx1-fx/fx
	Countercl.	Clockwise	Countercl.	Clockwise	Countercl.	Clockwise	Countercl.	Clockwise	Countercl.	Clockwise	Countercl.	Clockwise	Countercl.	Clockwise	Clockwise	Clockwise	Countercl.	Clockwise
%	7.34824	92.6518	68	32	48.2759	51.7241	35.9756	64.0244	88.8889	11.1111	17.0316	82.9684	94.3878	5.61224	48.4849	51.5151	33.3333	66.6667
	0.606061	99.3939	96.8037	3.19635	52.7778	47.2222	30.9392	69.0608	90.5861	9.4139	0	100	65.2174	34.7826			10.728	89.272
	7.25191	92.7481	95.922	4.07801	47.3684	52.6316	15.7428	84.2572	89.1089	10.8911	28.814	71.186	88	12			33.3333	66.6667
	2.32558	97.6744	74.3243	25.6757			25.8294	74.1706	68.3333	31.6667			94.186	5.81395			39.2857	60.7143
	11.2903	88.7097	96.25	3.75			25.8294	74.1706	59.5238	40.4762			74.684	25.316
	26.6667	73.3333	72.093	27.907			26.691	73.309	75.4513	24.5487
	4.65116	95.3488	66.6667	33.3333			5.92593	94.0741	66.6667	33.3333
	19.0141	80.9859	93.2773	6.72269			20.6612	79.3388	97.2222	2.77778
	22.3881	77.6119	98.6784	1.32159			12.3377	87.6623	99.4012	0.598802
	22.3881	77.6119	77.9412	22.0588			10	90
	1.49254	98.5075	85	15			38.9061	61.0939
	21.4286	78.5714	99.1435	0.856531
	17.037	82.963	89.418	10.582
	4.947	95.053	71.3333	28.6667
	10.9649	89.0351	85.0299	14.9701
	9.25926	90.7407	85.3801	14.6199
	12.5	87.5	86.5248	13.4752
	48.2759	51.7241
	35.2941	64.7059
	10.7692	89.2308
	33.3333	66.6667
	40	60
Fig. 1C
	Slc12a2-K842*/K842*
	Counterclockwise																Clockwise
Mouse:	1	2	3	4	5	6	7	8	9	10							1	2	3	4	5	6	7	8	9
Day 1	6.7227	1.3216	43.3735	22.0588	15	0.8565	10.582	14.9701	14.6199	13.4752							80.9859	77.6119	77.6119	98.5075	78.5714	89.0351	90.7407	71.3333	87.5
Day 5	0.7905	4.4693	46.2963	3.913	0.6667	6.6313	22.9885	4.7445	32.2581	6.0274							97.8193	97.1831	53.5912	58.2645	59.0062	89.8734	96.1219	97.1768	94.2761
	Foxg1Cre;Slc12a2-fx/fx
	Counterclockwise																Clockwise
Mouse:	1	2	3	4	5	6											1	2	3	4	5
Day 1	31.6667	40.4762	24.5487	33.3333	2.77778	0.5988											94.0741	79.3388	87.6623	90	61.0939
Day 31	0	8.94737	0	35.2298	19.242	13.1387											100	89.3709	92.5801	84.6154	61.5635

## Sheet: Fig.2
Stimulation intensity
	Mutant contralateral									Mutant ipsilateral
	0.043945	0.08	0.06	0.05	0.05	0.036621	0.0236	0.07487		0.022787	0.019726	0.101725	0.06	0.04	0.05	0.05	0.091146
0.01	0.056966	0.094401	0.22	0.17	0.06	0.058594	0.043945	0.056966		0.050456	0.094849	0.090332	0.06	0.09	0.14	0.08	0.178223
	0.085449	0.069173	0.29	0.35	0.08	0.183105	0.075684	0.088704		0.086263	0.151933	0.146484	0.07	0.11	0.51	0.06	0.305175
0.02	0.119629	0.102539	0.35	0.46	0.16	0.512695	0.42806	0.093587		0.558268	0.579582	0.194499	0.09	0.14	0.8	0.04	1.05225
	0.128581	0.14974	0.5	0.55	0.39	0.630697	0.66569	0.116374		0.66569	0.786205	0.284831	0.26	0.18	0.93	0.16	1.42985
0.03	0.153809	0.340983	0.68	0.59	0.56	0.694987	0.753581	0.294596		0.801595	1.05288	0.816243	1.2	0.19	0.91	0.26	1.64551
	0.175781	0.358073	0.74	0.64	0.71	0.664876	0.835775	0.685221		0.80485	1.15966	1.16374	1.74	0.19	1	0.43	1.60156
0.04	0.351562	0.489909	0.65	0.62	0.74	0.600586	0.847982	0.930176		0.805664	1.15482	1.4152	1.92	0.55	1.01	0.62	1.34115
	0.524089	0.517578	0.71	0.64	0.68	0.482585	0.922851	0.979817		0.733235	1.11235	1.21501	1.98	1.17	0.94	0.55	1.28662
0.05	0.621745	0.525716	0.77	0.63	0.65	0.335286	0.948078	0.9847		0.658366	0.963801	0.878906	1.73	1.37	0.93	0.53	1.02213
	WT left									WT right
	0.023	0.081	0.104	0.113	0.064	0.042	0.036	0.046		0.09196	0.0203451	0.0439453	0.09	0.0488281	0.0390625	0.020345	0.020345	0.0244141
0.01	0.059	0.08	0.115	0.139	0.054	0.054	0.091	0.101		0.104981	0.0211589	0.0504557	0.12	0.193685	0.154622	0.074056	0.0333659	0.0341797
	1.132	0.094	0.098	0.105	0.063	0.118	0.243	0.109		0.103353	0.113932	0.134277	0.243	0.895182	0.218913	0.100912	0.0569661	0.0472005
0.02	1.399	0.163	0.114	0.102	0.059	0.186	0.596	0.133		0.148926	0.135091	0.272624	0.27	1.18896	0.225423	0.163574	0.0756836	0.0585938
	1.507	0.563	0.112	0.19	0.081	0.449	0.545	0.125		0.253092	0.296224	0.306803	0.36	1.16374	0.529785	0.200195	0.114746	0.208333
0.03	1.474	0.661	0.142	0.391	0.202	0.541	0.53	0.389		0.25472	0.680339	0.324707	1.053	1.02295	0.804037	0.214844	0.313314	0.381673
	1.324	0.665	0.243	1.012	0.531	0.723	0.426	1.024		0.366211	0.701497	0.34668	1.503	0.84554	0.874023	0.219727	0.484212	0.473633
0.04	1.13	0.851	0.382	1.494	0.771	0.774	0.413	1.185		0.446777	0.695801	0.364583	1.551	0.778808	0.769043	0.449219	0.557455	0.486654
	0.872	0.876	0.524	1.571	0.766	0.743	0.473	1.321		0.422363	0.628255	0.301107	1.531	0.773112	0.928548	0.656738	0.629069	0.503743
0.05	0.732	0.999	0.627	1.311	0.771	0.749	0.374	1.096		0.476888	0.625	0.279134	1.349	0.690918	0.831706	0.902506	0.657552	0.441081
	Mutant left									Mutant right
	0.08	0.06	0.05	0.05	0.0236	0.06	0.101725	0.06		0.036621	0.09	0.07487	0.0911458	0.0227865	0.04	0.05	0.05	0.09
0.01	0.094401	0.22	0.17	0.06	0.043945	0.06	0.090332	0.06		0.058594	0.08	0.056966	0.178223	0.0504557	0.09	0.14	0.08	0.08
	0.069173	0.29	0.35	0.08	0.075684	0.09	0.146484	0.07		0.183105	0.12	0.088704	0.305175	0.086263	0.11	0.51	0.06	0.12
0.02	0.102539	0.35	0.46	0.16	0.42806	0.11	0.194499	0.09		0.512695	0.23	0.093587	1.05225	0.558268	0.14	0.8	0.04	0.23
	0.14974	0.5	0.55	0.39	0.66569	0.13	0.284831	0.26		0.630697	0.47	0.116374	1.42985	0.66569	0.18	0.93	0.16	0.47
0.03	0.340983	0.68	0.59	0.56	0.753581	0.27	0.816243	1.2		0.694987	0.7	0.294596	1.64551	0.801595	0.19	0.91	0.26	0.7
	0.358073	0.74	0.64	0.71	0.835775	0.31	1.16374	1.74		0.664876	1.09	0.685221	1.60156	0.80485	0.19	1	0.43	1.09
0.04	0.489909	0.65	0.62	0.74	0.847982	0.39	1.4152	1.92		0.600586	1.14	0.930176	1.34115	0.805664	0.55	1.01	0.62	1.14
	0.517578	0.71	0.64	0.68	0.922851	0.51	1.21501	1.98		0.482585	1.2	0.979817	1.28662	0.733235	1.17	0.94	0.55	1.2
0.05	0.525716	0.77	0.63	0.65	0.948078	0.58	0.878906	1.73		0.335286	1.2	0.9847	1.02213	0.658366	1.37	0.93	0.53	1.2

## Sheet: Fig.3
	Control left	Control right	Mu. contra	Mu. ipsi.
p-ERK1	0.764192	0.897365	2.13099	0.881329
	1.20962	1.48116	1.15064	0.788703
	1.02619	0.621472	1.31323	0.891328
	1.32145	0.608119	1.38414	1.14427
	0.726948	0.611647	1.53795	1.22843
	0.951599	0.987073	1.01224	0.987384
ERK1	0.84925	1.35381	1.22285	1.06328
	1.15068	1.56096	1.22238	1.085
	1.00007	0.776756	1.44687	0.890359
	1.14689	0.972897	0.937868	0.890987
	0.935639	0.564659	0.830024	0.718485
	0.91747	1.21075	1.04697	1.08541
p-DARPP32	0.908779	0.770558	1.67516	0.955848
	1.02487	1.04394	1.57782	0.738292
	1.06635	0.965176	1.09413	0.669694
	0.626327	0.837938	2.24795	1.90894
	1.30501	1.43551	2.0806	1.67206
	1.06866	0.943828	2.2947	1.27837
DARPP32	1.00873	1.01272	1.08125	1.06713
	0.922348	0.420694	0.585148	0.494798
	1.06892	1.03047	0.990296	0.935695
	1.04796	1.24543	0.860618	0.847605
	0.960749	0.765849	0.905431	0.765371
	0.991286	1.2636	0.801726	0.949743
p-GLUA1	1.05121	0.982383	1.15059	1.27893
	0.658457	1.17566	1.03474	1.5915
	1.29033	1.20772	1.17056	1.34289
	1.02428	1.31002	1.2916	1.36537
	0.805521	0.497341	0.929559	0.987149
	1.1702	1.09575	1.0511	1.47544
GLUA1	1.19665	0.935392	0.930505	0.964713
	0.87936	0.792222	0.632664	0.599189
	0.923991	1.03611	1.04847	0.904281
	1.1285	0.850088	0.919472	0.818365
	1.0047	0.959126	0.836002	0.91796
	0.866805	0.945558	1.0563	0.698819

## Sheet: Fig.4
	Control left	Control right	Mu. contra.	Mu. ipsi.
BAC316.23
p-ERK1	0.765321	0.742396	1.64659	1.48235
	0.954529	0.769522	1.46384	1.09831
	1.28015	1.40087	2.25605	1.71231
			3.08987	1.79144
			2.72217	0.864811
ERK	1.06011	1.12788	1.13077	1.16502
	0.954299	1.195	1.32744	1.24418
	0.985592	1.12942	1.13921	0.798192
			1.23626	0.933087
			1.07007	1.04156
Foxg1Cre; Slc12a2fx/fx
p-ERK1	0.981194	1.45128	1.97518	1.63125
	1.36852	1.33733	1.63577	1.60412
	0.650285	0.825624	1.61942	1.13873
	0.561224	0.6633	1.39802	0.9845
	0.516502	0.766325	1.98935	0.550479
	1.92227	1.98425	1.44128	1.10863
ERK	0.959481	1.26706	0.740971	1.21316
	1.31253	1.39989	1.47762	1.28811
	0.727986	0.941853	0.852932	0.831708
	1.01018	0.983974	1.00756	0.877998
	0.96013	1.0489	1.04902	0.858014
	1.02969	1.13364	1.16604	1.0835

## Sheet: Fig.5
Fig.5B
	Days p.i.	SL 327 contra					SL 327 ipsi					Vehicle both sides
	0	89.418	56.6265	98.6784	93.2773		80.9859	77.6119	77.9412	98.5075		89.0351	90.7407	71.3333	85.0299	87.5	85.3801	86.5248
	1	47.3684	17.3913	81.25	79.0698		100	100	93.1818	98.8235		95.2381	58.8235	71.8085	83.0357	86.5979	80.9524	83.8235
	2	88.8889	42.8571	95.9596	95.7265		93.2331	56.7568	90.4025	96.5944		72.4138	92.1951	65.1786	92.4051	91.7476	85.2632	78.5714
	3	94.2598	57.4074	93.6842	98.2979		93.138	57.8947	93.306	94.1521		80	93.4108	56.7775	89.7297	91.7603	67.7419	78.7234
Fig. 5C
	Days p.i.	PD0325901 Contra								PD0325901 Ipsi								Vehicle both sides
	0	74.8	56	82.2	77.5	96.8	56.4	70.2	52.7	92.6	99.6	97.2	89.7	73.8	70	82.1	93.9	80.9	84.9	62.1	88.2	96.2	87.9	75.7	82.2
	1	47	10.1	55	46.2	28.6	5.6	46.9	9	98.1	97.8	95.9	83.1	94.9	89.6	96.5	95.8	41.2	82.3	78.6	94.7	95.3	74.3	98.5	79
	2	85.9	23.2	93	78.6	72.7	84.9	93.9	73.2	98	99.1	16.2	89.5	57.9	95.5	96.2	83.6	81.8	89.2	70.6	92.1	100	89.4	98.4	62.8
	3	95	20.7	97.5	83.1	87.5	66.7	90.5	55	98	98.7	56.8	94.1521	71.8	92.2	91.9	95.7	91.4	94.4	68.9	81	88	97.4	67.7	69.6

## Sheet: Fig.6
Fig 6D
		Tbx1Cre; Slc12a2fx
	Control
	36.53	13.21
	45.5	33.23
	67.73	19.57
	59.22	5.69
	70.17	27.07
	56.92	41.55
	44.56	11.21
	71.33	24.19
Fig 6E	Tbx1-Cre/+;Slc12a2-fx/fx
	C		CC		NP
	CC	C	CC	C	CC	C
	12.585	87.415	89.1705	10.8295	48.7805	51.2195
	4.24528	95.7547	60.8696	39.1304
	25.539	74.461	90.1235	9.87654
	10.6383	89.3617	97.8022	2.1978
	40.1274	59.8726	91.3043	8.69565
	20.4819	79.5181	99.4012	0.598802
	10	90	98.6376	1.3624
	22.6804	77.3196	93.1034	6.89655
			56.1194	43.8806
			86.3636	13.6364
Fig 6F	Tbx1Cre;Slc12a2-fx/fx		control		NestinCre;Slc12a2-fx/fx		Mesp1Cre;Slc12a2-fx/fx		control
	CC	C	CC	C	CC	C	CC	C	CC	C
	387	47	1	1	0	1	4	3	2	5
	98	63	2	1	0	0	13	17	15	17
	37	257	0	0	0	0	5	10	0	0
	146	16	5	3	1	0	7	6	4	6
	89	2	1	3	2	1	16	17	3	5
	483	46	3	5			20	16	5	7
	9	203	1	0					7	15
	188	147	3	1
	5	42	2	4
	63	94	0	0
	20	21	0	0
	22	75	1	0
	77	224	1	0
	83	1	1	0
	181	2	0	1
	108	8	0	0
	25	99	0	2
	28	4	0	0
	2	18
Fig 6G	Tbx1Cre;Slc12a2-fx/fx
	control left	control right	mu. contral.	mu. ipsil.		control left	control right	mu. contral.	mu. ipsil.
p-ERK1	1.86462	1.80291	1.37133	1.36866	ERK	1.00131	0.971283	0.908594	0.870457
	1.02132	1.02924	1.22607	0.516565		0.981062	0.978091	0.938	0.955778
	0.114058	0.82156	1.97695	0.636682		1.01763	1.04878	0.995558	1.0249
	0.82532	0.865769	1.25607	1.16734		1.37723	0.918392	1.07356	0.778424
	1.42876	1.49998	1.34079	1.27011		0.841594	0.899717	0.961536	0.694835
	0.745922	0.715457	2.42875	1.24264		0.781171	0.863771	0.770014	1.296
	Nestin-Cre;Slc12a2-fx/fx
p-ERK1	control left	control right	mu. left	mu. right	ERK	control left	control right	mu. left	mu. right
	1.02272	1.12446	1.36174	1.45827		1.37788	1.08518	0.771334	1.03763
	0.920339	0.880268	0.963089	0.89774		0.871374	1.01999	0.959269	0.912826
	1.05694	1.03282	1.34267	1.07045		0.75075	0.715313	0.90129	1.05529

## Sheet: Fig.7
Fig. 7A	Mouse 1	Mouse 2	Mouse 3	Mouse 4	Mouse 5	Mouse 6	Mouse 7	Mouse 8	Mouse 9	Mouse 10
Day -1	38.4615	42.8571	47.3684	16.6667	40	50	50	50	18.1818
Day 7	65.7143	54.5455	38.8889	54.6763	150	36.7647	20	98.2372	59.0909	20.3883
Day 14	41.5663	55.5556	84.5188	88.8421	10	76.4706	95.3846	94.9352	63.4921	65.8228
Day 21	60	62.9032	69.5522	93.9959	20.5882	93.2515	88.4746	67.2285	73.9496	98.1891
Day 25	53.8462	60.733	88.7597	96.9819	21.9512	95.3488	73.494	82.7632	92.0097	74.7078
Fig. 7B
	Mutant counterclockwise turns
Mouse:	1	2	3	4	5	6	7	8	9	10
Day -1	1.66667	1	3.33333	2.33333	0.666667	0.666667	1	0.333333	0.666667	0
Day 7	7	4	7	25.3333	3	8.33333	0.333333	204.333	47.6667	7
Day 14	23	1.66667	134.667	140.667	1	8.66667	20.6667	268.667	26.6667	17.3333
Day 21	1	39	77.6667	151.333	2.33333	50.6667	87	119.667	29.3333	162.667
Day 25	2.33333	38.6667	76.3333	160.667	3	54.6667	40.6667	209.667	126.667	234.333
	Mutant clockwise turns
Mouse:	1	2	3	4	5	6	7	8	9	10
Day -1	2.66667	1.33333	3	11.6667	1	0.666667	1	0.333333	3	0
Day 7	4	3.33333	11	21	2.33333	14.3333	1.33333	3.66667	33	27.3333
Day 14	32.3333	1.33333	24.6667	17.6667	10	2.66667	1	14.3333	15.3333	9
Day 21	0.666667	23	34	9.66667	9	3.66667	11.3333	58.3333	10.3333	3
Day 25	2	25	9.66667	5	10.6667	2.66667	14.6667	43.6667	11	79.3333
	control counterclockwise turns
Mouse:	1	2	3	4	5	6	7	8	9	10
Day -1	0	4.66667	2.33333	1	0.666667	0.666667	0	0	0	0
Day 7	0.666667	1.66667	3	0.333333	0.666667	0.666667	0.666667	1.66667	10.6667	2.33333
Day 14	0.333333	0.333333	1.66667	6	3	2.33333	6.66667	2	0.333333	1.33333
Day 21	1.66667	1.66667	3.66667	0.333333	9.66667	1	0.666667	0.333333	0.666667	0
Day 25	2.66667	1.33333	3	0.666667	4.66667	1	0.333333	1	5.66667	1
	control clockwise turns
Mouse:	1	2	3	4	5	6	7	8	9	10
Day -1	0.666667	4.33333	1.66667	1.33333	0	0.333333	0	1.33333	0.333333	0.666667
Day 7	0	0.666667	3	0.666667	1.33333	0.333333	1	1.66667	11.6667	2
Day 14	0.333333	1	2.66667	6	2.66667	1.33333	0.333333	2.33333	0.333333	1.66667
Day 21	2	1	3	0.666667	5.33333	3	0.666667	0.333333	0.333333	0
Day 25	2.33333	0.666667	3.66667	0.666667	4	0	5	8.66667	11.6667	2.66667
Fig. 7C	Righthanders	(N=12)				Lefthanders (N=12)
	Right Hemisphere		Left Hemisphere			Right Hemisphere		Left Hemisphere
	Right Ear	Left Ear	Right Ear	Left Ear		Right Ear	Left Ear	Right Ear	Left Ear
	2386	7	151	485		129	418	230	7104
	1284	161	61	282		79	11	106	151
	121	24	12	9		126	17	298	662
	10	347	779	16		26	333	266	71
	56	11	31			576	46	121	128
	3	16	5			15	54	70	182
		2	12			111	655	125	308
						20	340	24	257
						261		75	48
						121		48	40
						16		84
						174		125
						111
						71
						12
						18
	3860	568	1051	792		1866	1874	1572	8951
Total response (both hemispheres)
	Righthanders		Lefthanders
	Right ear	Left ear	Right ear	Left ear
	4911	1360	3438	10825

## Sheet: Supp.Fig.1
	Slc12a2-K842*/K842*		Slc12a2+/+ or +/K842*		Foxg1Cre;Slc12a2-fx/fx		Slc12a2-fx/+		BAC316.23		wildtype		Pax2Cre;Tbx1-fx/fx		Tbx1-fx/+
	CC	C	CC	C	CC	C	CC	C	CC	C	CC	C	CC	C	CC	C
Mouse 1	23	290	0	9	120	15	0.666667	0.333333	10	20	4	5	70	341	0	0
2	4	656	2	2	510	53	1	0.666667	28	233	4	7	187	220	0	0
3	38	486	8	4	180	22	3	2.33333	41	82	1	1	16	17	1	0
	2	84	4	4	13.6667	6.33333	2.33333	0.333333	22	34	13	7	185	11	1	1
4	7	55	6	4	8.33333	5.66667	2	1.33333			8	6	15	8	2	1
5	12	33	2	2	69.6667	22.6667	2	2.66667			1	2	22	3	15	8
6	17	8	0	0	2.66667	42.3333	2	1.33333					81	5
7	212	7	0	0	25	96	0	0					37	31
8	541	23	0	0	3.33333	1.66667	1	0					32	41
9	55	19	7	7	12.6667	90	0	1					0	10
10	462	18	3	1	1.66667	15	1	0
11	31	12	2	0	128.333	3.66667	0	0
12	66	33	9	10	125.667	197.333	0	0
13	74	5.33333	0	1	110.667	0.666667	0	0
14	74.6667	1	1.66667	0.333333	59	105	0	1
15	53	15	1.33333	0.666667	112	250
16	22.6667	4	1	0.666667	71	380
17	154.333	1.33333	0.666667	1	109	313
18	56.3333	6.66667	2	3	10	118
19	71.3333	28.6667	1.33333	1	71	131
20	47.3333	8.33333
21	48.6667	8.33333
22	40.6667	6.33333
23	2	41
24	9	38.3333
25	5	17.3333
26	5	17.3333
27	1.33333	88
28	9	33
29	7.66667	37.3333
30	4.66667	89.6667
31	8.33333	67.6667
32	1.66667	16.3333
33	5.66667	39.6667
34	4.66667	5
35	2	3.66667
36	2.33333	19.3333
37	1	2
38	2	3

## Sheet: Supp.Fig.2
Interstim. interval
	Mutant contralateral						Mutant ipsilateral
10	0.35	0.23	0.88	0.51	0.467811	0.365294	0.47	0.64	0.264127	0.102065	0.4
20	0.24	0.14	0.95	0.33	0.356359	0.201484	0.74	0.61	0.194597	0.051	0.38
50	0.25	0.11	0.81	0.28	0.125398	0.310105	0.62	0.54	0.078998	0.02857	0.32
100	0.7	0.73	0.88	0.28	0.854985	0.861353	0.59	0.86	0.438237	0.476845	0.3
200	0.8	0.8	0.77	0.29	0.891109	0.914913	0.98	0.98	0.566176	0.721439	0.35
500	0.69	1.01	1	0.67	0.971656	1.12728	0.89	1.16	0.797428	0.839969	0.97
1000	0.94	0.93	1.06	0.79	0.93852	1.08412	1.02	1.09	0.882485	0.928343	0.98
	WT left							WT right
10	0.35	0.447262	0.54	0.262445	0.225016	0.065534	0.255455	0.067087	0.014218	0.261888	0.268997
20	0.34	0.399674	0.37	0.212559	0.188638	0	0.290614	0.043639	0.151899	0.219127	0.278008
50	0.3	0.392953	0.25	0.310588	0.162894	0.08154	0.083114	0.059224	0.318605	0.289543	0.226596
100	0.14	0.638724	0.72	0.768905	0.670211	0.331377	0.260199	0.382293	0.582532	0.527657	0.777322
200	0.62	0.799808	1.06	0.81857	0.939024	0.597876	0.522465	0.518972	0.647651	0.669737	0.805922
500	0.72	1.25056	0.82	0.91425	0.960403	0.943323	0.869786	0.846594	0.805711	0.875851	0.895627
1000	0.87	0.96949	0.9	0.980139	0.943204	0.988087	1.04895	0.854322	0.864854	0.861241	0.92564
	Mutant left						Mutant right
10	0.35	0.88	0.51	0.467811	0.365294	0.64	0.47	0.23	0.264127	0.4	0.102065
20	0.24	0.95	0.33	0.356359	0.201484	0.61	0.74	0.14	0.194597	0.38	0.051
50	0.25	0.81	0.28	0.125398	0.310105	0.54	0.62	0.11	0.11	0.32	0.02857
100	0.7	0.88	0.28	0.854985	0.861353	0.86	0.59	0.73	0.438237	0.3	0.476845
200	0.8	0.77	0.29	0.891109	0.914913	0.98	0.98	0.8	0.566176	0.35	0.721439
500	0.69	1	0.67	0.971656	1.12728	1.16	0.89	1.01	0.797428	0.97	0.839969
1000	0.94	1.06	0.79	0.93852	1.08412	1.09	1.02	0.93	0.882485	0.98	0.928343
Stimulation intensity - NP1
	Mutant contralateral								Mutant ipsilateral
	0.00104632	0.0716146	0.00174386	0.0110832	0.0455729	0.00160823	0.086263	0.0211588	0	0.000698	0.01	0	0.028	0.00465	0.00837054	0.002945	0.014261	0.001
0.01	0.026623	0.0854491	0.0666737	0.0506107	0.167643	0.222284	0.112305	0.065918	0.025732	0.02639	0.05	0.234181	0.028	0.032668	0.00158885	0.028173	0.023639	0.089
	0.0616552	0.0984701	0.16185	0.0379774	0.178222	0.412171	0.136718	0.131022	0.102578	0.073203	0.04	0.342029	0.05	0.054874	0.0121683	0.070995	0.080024	0.129
0.02	0.0732422	0.168457	0.225152	0.0111995	0.188802	0.582643	0.128581	0.129395	0.106337	0.102539	0.01	0.437477	0.109	0.054564	0.0399925	0.126178	0.106337	0.17
	0.0882394	0.572917	0.268283	0.0302657	0.0878906	0.539764	0.187174	0.13916	0.111103	0.162257	0.03	0.540171	0.146	0.073203	0.0890145	0.173999	0.141718	0.2
0.03	0.0904095	0.593262	0.323874	0.0391012	0.10498	0.502833	0.340983	0.134277	0.150709	0.217091	0.04	0.623527	0.14	0.08045	0.144973	0.229182	0.047743	0.228
	0.287698	0.661621	0.385393	0.149662	0.217285	0.422422	0.355631	0.20874	0.186283	0.207248	0.15	0.668984	0.192	0.086961	0.183687	0.348656	0.225888	0.261
0.04	0.292697	0.624186	0.410272	0.252589	0.19694	0.456388	0.476074	0.424804	0.298239	0.354391	0.25	0.655343	0.165	0.079598	0.24228	0.329396	0.228795	0.276
	0.53335	0.588379	0.446797	0.205117	0.272624	0.423081	0.534668	0.582682	0.465185	0.450149	0.21	0.598338	0.169	0.142105	0.357763	0.332031	0.333426	0.426
0.05	0.494327	0.624186	0.514129	0.356058	0.358073	0.417693	0.525716	0.682373	0.583612	0.535249	0.36	0.531141	0.133	0.214844	0.371287	0.220385	0.330481	0.407
	0.467432	0.601807	0.557067	0.37772	0.440674	0.492757	0.48584	0.647787	0.583651	0.496148	0.38	0.534746	0.131	0.235344	0.345904	0.245962	0.304517	0.398
0.06	0.457977	0.547689	0.630658	0.370977	0.498861	0.527343	0.581869	0.558268	0.470068	0.545093	0.37	0.55602	0.142	0.232708	0.326374	0.303083	0.248559	0.391
	WT left													WT right
	0.0276693	0.122884	0.0154623	0.0553385	0.0138346	0.0520833	0.0398763	0.0317383	0.0317383	0.0227864	0.05778	0.0789388	0.0105794	0.00651041	0.0162761	0.016276	0.0447591	0.013021	0.042318	0.0236	0.022786	0.013835	0.018311	0.013835	0.122884
0.01	0.301921	0.122884	0.026683	0.0423177	0.02	0.142415	0.121256	0.0764974	0.0773112	0.0919597	0.0870769	0.0756836	0.0651042	0.0642904	0.0398763	0.161946	0.0984701	0.06429	0.113932	0.064697	0.066732	0.111491	0.100098	0.02	0.122884
	0.598145	0.199382	0.0329036	0.0504557	0.02	0.146485	0.235189	0.0716146	0.191243	0.161133	0.0756836	0.131836	0.0968425	0.0683594	0.0301107	0.528971	0.131836	0.065918	0.174154	0.042318	0.079753	0.139974	0.087077	0.02	0.199382
0.02	0.750326	0.249023	0.0686556	0.0846353	0.0341797	0.153809	0.274251	0.0870768	0.268554	0.236002	0.142415	0.0821941	0.118001	0.0895182	0.10905	0.786133	0.170085	0.045573	0.491536	0.110677	0.087891	0.130208	0.114746	0.03418	0.249023
	0.817871	0.340983	0.0953386	0.0561523	0.101725	0.229492	0.325521	0.166016	0.375163	0.286458	0.129395	0.109863	0.131836	0.134277	0.23112	0.904134	0.183106	0.114746	0.570475	0.225423	0.2653	0.094401	0.054525	0.101725	0.340983
0.03	0.822754	0.384928	0.0671387	0.102539	0.12207	0.263672	0.37679	0.230306	0.423991	0.3361	0.0911458	0.40446	0.134277	0.135905	0.330404	0.950521	0.2	0.185547	0.598145	0.349121	0.390625	0.15625	0.113118	0.12207	0.384928
	0.805664	0.45166	0.160726	0.0891113	0.216064	0.306397	0.338135	0.279541	0.413818	0.358886	0.141601	0.61442	0.155029	0.255126	0.404053	0.952962	0.229492	0.257568	0.592041	0.434571	0.456543	0.209961	0.228272	0.216065	0.45166
0.04	0.739746	0.458171	0.189209	0.109864	0.262858	0.392253	0.43457	0.354004	0.411784	0.388184	0.388183	0.6014	0.159128	0.379232	0.446777	0.94401	0.555827	0.29541	0.617676	0.48462	0.49235	0.260417	0.323487	0.262858	0.458171
	0.681966	0.482585	0.199788	0.119629	0.357259	0.406901	0.407715	0.371908	0.385742	0.412598	0.510254	0.635579	0.17985	0.489909	0.45817	0.924479	0.652669	0.327962	0.551758	0.523275	0.474447	0.323079	0.345459	0.357259	0.482585
0.05	0.599772	0.537923	0.3007	0.161133	0.332845	0.348307	0.481771	0.422363	0.386556	0.467122	0.578613	0.523275	0.220541	0.612793	0.479329	0.874024	0.649414	0.335286	0.559082	0.550537	0.46224	0.36377	0.341797	0.332845	0.537923
	0.542806	0.638021	0.576375	0.133463	0.430501	0.350749	0.375163	0.472819	0.367839	0.508626	0.452474	0.53833	0.266113	0.71696	0.489909	0.858155	0.483399	0.360514	0.548502	0.514323	0.378418	0.445964	0.340169	0.430501	0.638021
0.06	0.419108	0.541992	0.646158	0.222168	0.459798	0.390625	0.320638	0.489095	0.360514	0.58431	0.409342	0.604655	0.288086	0.793457	0.493164	0.786947	0.469564	0.37679	0.668945	0.45166	0.284017	0.52653	0.369466	0.459798	0.541992
	Mutant left								Mutant right
	0.0455729	0.00160823	0.086263	0.01	0.00465031	0.00837054	0.00294519	0.0142609	0.00104632	0.0716146	0.00174386	0.0110832	0.0211588	0	0.000697543	0	0.028	0.001
0.01	0.167643	0.222284	0.112305	0.05	0.0326684	0.00158885	0.028173	0.023639	0.026623	0.0854491	0.0666737	0.0506107	0.065918	0.0257316	0.0263904	0.23	0.028	0.089
	0.178222	0.412171	0.136718	0.04	0.0548735	0.0121683	0.0709946	0.0800239	0.0616552	0.0984701	0.16185	0.0379774	0.131022	0.102578	0.0732034	0.34	0.05	0.129
0.02	0.188802	0.582643	0.128581	0.01	0.0545635	0.0399925	0.126178	0.106337	0.0732422	0.168457	0.225152	0.0111995	0.129395	0.106337	0.102539	0.44	0.109	0.17
	0.0878906	0.539764	0.187174	0.03	0.0732035	0.0890145	0.173999	0.141718	0.0882394	0.572917	0.268283	0.0302657	0.13916	0.111103	0.162257	0.54	0.146	0.2
0.03	0.10498	0.502833	0.340983	0.04	0.0804502	0.144973	0.229182	0.047743	0.0904095	0.593262	0.323874	0.0391012	0.134277	0.150709	0.217091	0.62	0.14	0.228
	0.217285	0.422422	0.355631	0.15	0.0869606	0.183687	0.348656	0.225888	0.287698	0.661621	0.385393	0.149662	0.20874	0.186283	0.207248	0.67	0.192	0.261
0.04	0.19694	0.456388	0.476074	0.25	0.0795976	0.24228	0.329396	0.228795	0.292697	0.624186	0.410272	0.252589	0.424804	0.298239	0.354391	0.66	0.165	0.276
	0.272624	0.423081	0.534668	0.21	0.142105	0.357763	0.332031	0.333426	0.53335	0.588379	0.446797	0.205117	0.582682	0.465185	0.450149	0.6	0.169	0.426
0.05	0.358073	0.417693	0.525716	0.36	0.214844	0.371287	0.220385	0.330481	0.494327	0.624186	0.514129	0.356058	0.682373	0.583612	0.535249	0.53	0.133	0.407
	0.440674	0.492757	0.48584	0.38	0.235344	0.345904	0.245962	0.304517	0.467432	0.601807	0.557067	0.37772	0.647787	0.583651	0.496148	0.53	0.131	0.398
0.06	0.498861	0.527343	0.581869	0.37	0.232708	0.326374	0.303083	0.248559	0.457977	0.547689	0.630658	0.370977	0.558268	0.470068	0.545093	0.56	0.142	0.391
Stimulation intensity - norm. fEPSP
	Mutant contralateral								Mutant ipsilateral
	0.07068	0.152173	0.077922	0.067568	0.052693	0.052693	0.024892	0.076033	0.028284	0.01701	0.07188	0.030303	0.029197	0.049505	0.080645	0.055391
0.01	0.091623	0.179567	0.285714	0.081081	0.084309	0.084309	0.046352	0.057851	0.062627	0.08179	0.06383	0.030303	0.065693	0.138614	0.129032	0.108309
	0.137434	0.131579	0.376623	0.108108	0.263465	0.263465	0.079829	0.090082	0.107071	0.131015	0.103507	0.035354	0.080292	0.50495	0.096774	0.185459
0.02	0.192408	0.195046	0.454545	0.216216	0.737704	0.737704	0.451503	0.095041	0.692929	0.499787	0.137435	0.045455	0.10219	0.792079	0.064516	0.639466
	0.206807	0.284831	0.649351	0.527027	0.907495	0.907495	0.702147	0.118182	0.826263	0.677962	0.201265	0.131313	0.131387	0.920792	0.258065	0.86894
0.03	0.247383	0.648607	0.883117	0.756757	1	1	0.794851	0.299173	0.99495	0.907921	0.576767	0.606061	0.138686	0.90099	0.419355	1
	0.282722	0.681115	0.961039	0.959459	0.956674	0.956674	0.881547	0.695868	0.99899	1	0.822311	0.878788	0.138686	0.990099	0.693548	0.973291
0.04	0.565444	0.931889	0.844156	1	0.864169	0.864169	0.894422	0.944629	1	0.995832	1	0.969697	0.40146	1	1	0.815034
	0.842932	0.98452	0.922078	0.918919	0.69438	0.69438	0.973391	0.995041	0.9101	0.959202	0.858539	1	0.854015	0.930693	0.887097	0.781897
0.05	1	1	1	0.878378	0.482435	0.482435	1	1	0.817172	0.831107	0.621046	0.873737	1	0.920792	0.854839	0.621165
	WT left								WT right
	0.015262	0.081081	0.165869	0.071929	0.083009	0.054264	0.060403	0.034822	0.192834	0.029002	0.120536	0.058027	0.041068	0.042068	0.022543	0.030941	0.048465
0.01	0.039151	0.08008	0.183413	0.088479	0.070039	0.069767	0.152685	0.076457	0.220138	0.030162	0.138393	0.077369	0.162902	0.166521	0.082056	0.050743	0.067851
	0.751161	0.094094	0.1563	0.066836	0.081712	0.152455	0.407718	0.082513	0.216724	0.162413	0.368304	0.156673	0.75291	0.235758	0.111813	0.086634	0.0937
0.02	0.928334	0.163163	0.181818	0.064927	0.076524	0.24031	1	0.100681	0.312287	0.192575	0.747769	0.174081	1	0.24277	0.181245	0.115099	0.116317
	1	0.563564	0.178628	0.120942	0.105058	0.580103	0.91443	0.094625	0.530716	0.422274	0.841518	0.232108	0.978783	0.570552	0.221822	0.174505	0.413571
0.03	0.978102	0.661662	0.226475	0.248886	0.261997	0.698966	0.889262	0.294474	0.53413	0.969838	0.890626	0.678917	0.86037	0.865908	0.238053	0.476486	0.757674
	0.878567	0.665666	0.38756	0.644176	0.688716	0.934109	0.714765	0.77517	0.767918	1	0.950895	0.969052	0.711158	0.94128	0.243463	0.736386	0.940227
0.04	0.749834	0.851852	0.60925	0.950987	1	1	0.692953	0.897048	0.936859	0.99188	1	1	0.655032	0.828221	0.497746	0.847773	0.966075
	0.578633	0.876877	0.835726	1	0.993515	0.959948	0.793624	1	0.885665	0.895592	0.825894	0.987105	0.65024	1	0.727683	0.956683	1
0.05	0.485733	1	1	0.8345	1	0.9677	0.627517	0.829674	1	0.890952	0.765626	0.869761	0.58111	0.895706	1	1	0.875607
	Mutant left								Mutant right
	0.152173	0.081081	0.078125	0.067568	0.024892	0.103448	0.07188	0.030303	0.052693	0.075	0.076033	0.055391	0.028283	0.029197	0.049505	0.080645	0.078947
0.01	0.179567	0.297297	0.265625	0.081081	0.046352	0.103448	0.06383	0.030303	0.084309	0.066667	0.057851	0.108308	0.062626	0.065693	0.138614	0.129032	0.070175
	0.131579	0.391892	0.546875	0.108108	0.079829	0.155172	0.103508	0.035354	0.263465	0.1	0.090082	0.185459	0.107071	0.080292	0.50495	0.096774	0.105263
0.02	0.195046	0.472973	0.71875	0.216216	0.451503	0.189655	0.137435	0.045455	0.737704	0.191667	0.095041	0.639466	0.692929	0.10219	0.792079	0.064516	0.201754
	0.284831	0.675676	0.859375	0.527027	0.702147	0.224138	0.201265	0.131313	0.907495	0.391667	0.118182	0.86894	0.826263	0.131387	0.920792	0.258065	0.412281
0.03	0.648607	0.918919	0.921875	0.756757	0.794851	0.465517	0.576768	0.606061	1	0.583333	0.299173	1	0.99495	0.138686	0.90099	0.419355	0.614035
	0.681115	1	1	0.959459	0.881547	0.534483	0.822311	0.878788	0.956674	0.908333	0.695868	0.973291	0.99899	0.138686	0.990099	0.693548	0.95614
0.04	0.931889	0.878378	0.96875	1	0.894422	0.672414	1	0.969697	0.864169	0.95	0.944629	0.815034	1	0.40146	1	1	1
	0.98452	0.959459	1	0.918919	0.973391	0.87931	0.858539	1	0.69438	1	0.995041	0.781897	0.910101	0.854015	0.930693	0.887097	1.05263
0.05	1	1.04054	0.984375	0.878378	1	1	0.621046	0.873737	0.482435	1	1	0.621165	0.817172	1	0.920792	0.854839	1.05263

## Sheet: Supp.Fig.3
CB1	0.80169	1.26658	1.25	1.20806
	1.0399	1.35917	0.918841	1.02535
	1.15841	1.29069	1.02218	1.27788
	1.6121	0.674844	0.731631	0.920368
	0.674146	0.483472	0.791981	0.833482
	0.713756	1.69703	1.64913	1.29028
cFos	0.761518	0.966098	0.688735	0.752704
	1.15354	1.01798	0.765915	0.773936
	1.08494	0.769219	0.775093	0.702248
	1.18385	1.25676	1.02774	1.14191
	0.72806	0.799073	1.06615	0.641464
	1.08809	1.33708	1.2177	1.17711
CHAT	0.963726	0.844821	0.818762	0.975207
	0.954709	0.767553	0.788047	0.78574
	1.08157	0.641646	0.569799	0.392909
	0.996027	0.9857	1.51907	1.09936
	1.35662	1.22157	1.03105	0.622464
	0.647354	0.830594	0.378664	1.18837
p-DARPP32 Thr75	0.952095	1.28885	1.55528	1.35952
	1.32462	1.45867	1.82246	1.45782
	0.72329	1.14475	1.63917	1.7571
	1.09413	0.702063	1.29886	1.31133
	1.0508	1.22736	0.886484	1.3964
	0.855065	0.51687	0.367205	0.573342
DARPP32	0.968381	0.915259	1.01011	1.01912
	0.981197	1.18318	0.930286	1.03412
	1.05042	1.0988	1.04384	0.961344
	0.936196	1.07242	0.967872	1.021
	0.99185	1.06572	1.09805	1.08075
	1.07195	0.87795	0.982143	0.938375
D2R	0.806368	0.900709	0.953827	1.01519
	1.17844	0.987645	1.25494	1.00504
	1.01519	1.16038	1.11652	1.08402
	0.785738	1.09593	0.862673	1.04499
	1.07001	0.892703	1.30207	0.863035
	1.14425	1.21616	1.07031	0.950194
DAT	1.17992	0.717035	1.35692	0.795612
	0.886423	0.920831	1.09635	1.29092
	0.933655	1.36213	1.16077	1.68607
	0.965478	0.990921	0.995633	1.16138
	1.16106	0.988156	1.00687	0.988157
	0.873463	1.02079	1.03687	0.945014
p-ERK2	1.27231	1.19192	0.520726	1.23375
	0.863412	1.24858	0.713223	1.24509
	0.864275	1.0029	1.00775	1.00194
	1.34449	1.14213	0.520726	1.18221
	0.827341	1.19642	0.755442	1.19308
	0.828167	0.960996	1.00775	0.960077
ERK2	1.09755	1.16921	1.18813	1.27174
	0.962328	1.26588	1.10453	1.10818
	0.94012	0.870891	1.6442	1.09052
	0.913349	0.671686	0.817803	0.677313
	1.31819	0.830567	0.700394	0.513839
	0.768462	1.18265	1.20518	0.942739
GIRK2	1.29514	0.686913	0.696402	0.749772
	1.01659	0.849239	0.570057	0.76879
	0.688267	0.739648	0.786608	0.682505
	0.920017	1.00762	1.03808	1.19844
	0.940537	1.36053	1.224	1.58927
	1.13945	1.08184	1.26276	1.08771
GLUA2	1.15827	0.764435	0.682537	0.874882
	1.27153	0.751503	0.779546	0.960431
	0.570201	0.800523	0.797842	0.996496
	1.05687	0.982822	0.988088	1.0226
	1.02193	0.889988	0.924053	0.904476
	0.921201	1.01253	0.905942	1.00535
p-GLUN1	1.15486	0.964065	1.06761	0.938909
	0.995506	0.811562	0.625416	0.721787
	0.849635	0.779602	0.975812	1.01265
GLUN1	1.164	0.945985	0.845694	1.07892
	1.04734	0.859497	0.902898	1.11433
	0.788655	0.898538	0.95756	1.15004
	0.975988	1.00285	1.17658	1.08124
	1.05152	1.19493	1.17206	1.24576
	0.972488	0.848585	0.887514	1.05414
GLUN2A	0.974762	0.830129	0.889908	0.770168
	1.03196	1.29552	1.00845	1.55243
	0.993277	0.743677	0.389633	0.956653
	1.02565	1.08635	1.1664	0.919343
	1.11087	0.949903	1.07212	1.06035
	0.863475	0.95164	0.936897	0.921911
GLUN2B	0.962036	0.913659	0.899282	1.05365
	1.12387	1.17136	0.863361	0.955471
	0.914092	1.22495	0.731896	0.458043
	1.11503	0.56686	1.07451	1.11207
	1.15236	0.816813	1.03796	0.951524
	0.732609	1.25141	1.51309	0.796353
TH	0.914728	1.33418	1.0567	1.1321
	1.02999	1.33793	1.27377	1.16347
	1.05528	0.924982	1.51563	0.730976
	0.878689	0.596608	1.50257	0.554873
	1.09088	0.721564	1.1491	0.452679
	1.03043	0.596044	0.407248	0.795341
vGLUT1	1.02712	1.15842	1.08775	0.95468
	0.971544	1.36785	0.932754	1.25727
	1.00133	1.02849	0.957043	1.18046
	1.13172	0.982778	1.04172	0.962053
	0.86773	0.874454	0.997211	0.797805
	1.00055	0.976097	1.02114	1.18635
vGLUT2	0.897734	1.05765	1.02342	0.926515
	1.1034	0.886555	1.19592	0.909516
	0.998867	0.686769	1.11109	1.08883
	1.10831	0.91479	0.829738	0.893347
	0.951237	1.23847	1.01714	1.13497
	0.940453	0.913835	0.93714	0.927476

[truncated: 1 more sheets: Supp.Fig.4]
